# Supplementary material for: A Worldwide Analysis of Adipose-Derived Stem Cells and Stromal Vascular Fraction in Orthopedics: Current Evidence and Applications
Source: J Clin Med. 2023 Jul 17;12(14):4719. doi: 10.3390/jcm12144719 (PMC10380598; doi:10.3390/jcm12144719)
Supplement: Supplementary file 1 [file jcm-12-04719-s001.zip]

Archive with 1 entries (1 files):
- jcm-2403845-supplementary.pdf
